# Supplementary material for: COVID-19 pneumonia on chest X-rays: Performance of a deep learning-based computer-aided detection system
Source: PLoS One. 2021 Jun 7;16(6):e0252440. doi: 10.1371/journal.pone.0252440 (PMC8184006; doi:10.1371/journal.pone.0252440)
Supplement: S1 File — (XLSX) [file pone.0252440.s001.xlsx]

## Sheet: Sheet1
Case_ID	Sex	Age_Range	Symptm_Duration	RT-PCR	Pneumonia_on_CT	CAD_Score	CAD_Binary	ThoracicRadiologistA_Reader-alone	ThoracicRadiologistA_CAD-assisted	ThoracicRadiologistB_Reader-alone	ThoracicRadiologistB_CAD-assisted	ThoracicRadiologistC_Reader-alone	ThoracicRadiologistC_CAD-assisted	ThoracicRadiologistD_Reader-alone	ThoracicRadiologistD_CAD-assisted	ThoracicRadiologistE_Reader-alone	ThoracicRadiologistE_CAD-assisted	Non-radiologistA_Reader-alone	Non-radiologistA_CAD-assisted	Non-radiologistB_Reader-alone	Non-radiologistB_CAD-assisted	Non-radiologistC_Reader-alone	Non-radiologistC_CAD-assisted	Non-radiologistD_Reader-alone	Non-radiologistD_CAD-assisted	Non-radiologistE_Reader-alone	Non-radiologistE_CAD-assisted
1	M	60 to 69	9	1	1	0.75953	1	4	5	4	4	5	5	4	5	5	5	4	4	5	5	4	4	3	5	5	5
2	M	40 to 49	3	1	1	0.89667	1	4	4	4	4	5	5	5	5	5	5	1	4	4	5	3	4	4	5	2	4
3	M	60 to 69	0	1	1	0.824598	1	5	5	5	5	5	5	4	5	5	5	4	4	5	5	4	5	2	4	4	4
4	M	70 to 79	6	1	1	0.985762	1	5	5	5	5	5	5	5	5	5	5	5	5	5	5	5	5	5	5	5	5
5	M	80 or more	3	1	1	0.227582	1	2	2	3	3	1	1	1	2	2	2	2	2	3	3	2	2	2	3	2	2
6	M	80 or more	13	1	1	0.910047	1	4	5	4	4	5	5	4	5	5	5	5	5	5	5	2	3	3	4	5	5
7	M	60 to 69	18	1	1	0.974717	1	5	5	5	5	5	5	5	5	5	5	5	5	5	5	4	5	3	5	5	5
8	M	30 to 39	8	1	0	0.0691737	0	1	1	2	2	1	1	1	1	1	1	1	1	1	1	1	1	1	1	1	1
9	M	30 to 39	3	1	0	0.0360523	0	1	1	1	1	1	1	1	1	1	1	1	1	1	1	2	1	2	1	1	1
10	M	60 to 69	3	1	1	0.055157	0	2	2	2	2	1	1	4	3	4	2	2	1	1	1	2	1	2	3	2	1
11	M	50 to 59	4	1	1	0.891315	1	3	4	4	4	5	5	5	5	5	5	5	5	5	5	4	5	4	5	4	5
12	F	50 to 59	3	1	1	0.0260624	0	1	1	1	1	1	1	1	1	2	1	1	1	1	1	1	1	2	1	2	1
13	F	50 to 59	5	1	1	0.569231	1	2	3	4	4	4	4	4	5	5	5	1	3	1	4	1	3	2	3	1	4
14	F	60 to 69	4	1	0	0.0181786	0	1	1	2	2	1	1	1	1	1	1	1	1	1	1	2	1	3	1	1	1
15	F	70 to 79	3	1	1	0.0284734	0	1	1	1	1	1	1	1	1	1	1	1	1	1	1	1	1	1	3	2	1
16	F	60 to 69	4	1	0	0.708073	1	1	1	1	1	1	1	1	1	1	1	1	1	1	1	1	2	2	3	1	3
17	F	70 to 79	4	1	1	0.942285	1	4	5	4	4	4	4	5	5	5	5	5	5	4	5	4	5	4	5	5	5
18	M	50 to 59	5	1	0	0.0411934	0	1	1	2	1	1	1	1	1	2	1	1	1	1	1	2	1	3	3	2	1
19	M	60 to 69	4	1	0	0.813048	1	2	2	3	3	2	2	3	3	4	5	5	5	5	5	4	5	3	4	5	5
20	F	40 to 49	5	1	1	0.928658	1	5	5	5	5	5	5	5	5	5	5	5	5	5	5	4	5	5	5	5	5
21	M	60 to 69	4	1	1	0.250286	1	2	2	1	2	1	1	4	5	3	4	1	1	1	1	4	3	3	2	5	4
22	F	50 to 59	5	1	1	0.900974	1	4	5	4	4	4	5	5	5	5	5	5	5	5	5	5	5	5	5	4	5
23	F	30 to 39	5	1	1	0.924902	1	5	5	5	5	5	5	5	5	5	5	5	5	5	5	1	5	5	5	5	5
24	F	60 to 69	5	1	1	0.88177	1	3	3	3	3	2	2	5	5	4	4	4	4	5	5	1	4	3	4	2	2
25	F	70 to 79	5	1	1	0.837913	1	3	3	2	2	1	1	1	1	2	2	5	5	1	3	3	5	4	5	4	5
26	M	50 to 59	0	1	0	0.0230089	0	1	1	1	1	1	1	1	1	2	1	1	1	1	1	2	1	2	2	1	1
27	F	70 to 79	5	1	1	0.115225	0	3	2	2	2	1	1	4	3	2	1	1	1	1	1	1	1	3	2	3	2
28	F	60 to 69	4	1	1	0.047441	0	1	1	1	1	1	1	1	1	1	1	1	1	1	1	1	1	1	1	1	1
29	M	50 to 59	1	1	1	0.557412	1	1	1	1	1	1	1	1	1	2	3	2	2	2	1	2	3	1	3	2	3
30	F	50 to 59	5	1	1	0.379634	1	3	3	4	4	4	4	5	5	4	5	1	4	1	3	1	2	2	3	2	3
31	M	70 to 79	2	1	1	0.0330017	0	1	1	2	2	1	1	1	1	2	1	1	1	1	1	2	1	2	1	2	1
32	F	Below 30	5	1	0	0.0157149	0	3	2	2	2	1	1	4	3	4	2	1	1	1	1	1	1	2	2	1	1
33	F	50 to 59	7	1	1	0.18118	1	3	2	2	2	1	1	4	3	1	3	1	1	1	1	1	1	2	2	1	1
34	F	60 to 69	6	1	1	0.590708	1	3	3	2	2	1	2	4	5	4	4	4	4	5	5	5	4	5	5	5	5
35	F	80 or more	2	1	1	0.866663	1	5	5	5	5	5	5	5	5	5	5	5	5	5	5	5	5	4	5	5	5
36	M	70 to 79	6	1	0	0.0624031	0	2	2	2	2	1	1	1	1	1	1	1	1	1	1	1	1	2	1	1	1
37	F	50 to 59	4	1	1	0.81549	1	2	4	4	4	5	4	5	5	5	5	5	5	5	5	5	5	5	5	5	5
38	M	30 to 39	7	1	1	0.501895	1	1	1	2	2	1	1	1	3	2	2	1	1	1	2	1	2	2	4	1	1
39	M	60 to 69	12	1	1	0.107312	0	3	2	3	3	5	4	4	4	1	2	1	1	1	1	2	2	1	2	3	1
40	M	50 to 59	7	1	1	0.211454	1	3	2	4	4	5	2	4	4	4	4	5	5	4	3	1	1	2	3	1	1
41	M	30 to 39	5	1	1	0.892008	1	3	3	4	4	4	4	5	5	4	5	4	4	5	5	4	5	2	4	4	5
42	M	60 to 69	7	1	1	0.91045	1	4	4	4	4	5	5	4	5	5	5	3	4	5	5	1	4	3	4	3	5
43	F	70 to 79	1	1	1	0.829518	1	5	5	4	4	5	5	5	5	5	5	5	5	5	5	5	5	3	4	5	5
44	F	70 to 79	7	1	1	0.988152	1	5	5	5	5	5	5	5	5	5	5	5	5	5	5	4	5	5	5	5	5
45	F	60 to 69	3	1	1	0.958147	1	5	5	5	5	5	5	5	5	5	5	4	5	5	5	5	5	4	5	2	5
46	M	50 to 59	7	1	1	0.0678184	0	1	1	1	1	1	1	2	1	2	1	1	1	1	1	1	1	2	1	2	1
47	F	60 to 69	0	1	1	0.633	1	3	3	4	4	5	5	4	5	4	5	1	3	5	5	2	3	3	3	4	4
48	M	70 to 79	3	1	1	0.885455	1	4	4	4	4	4	4	3	4	4	5	2	2	1	4	4	4	3	4	2	4
49	F	70 to 79	9	1	1	0.9637	1	5	5	4	4	5	5	5	5	5	5	4	5	5	5	4	5	4	5	5	5
50	F	70 to 79	6	1	1	0.987842	1	5	5	5	5	5	5	5	5	5	5	5	5	5	5	4	5	5	5	5	5
51	F	50 to 59	9	1	1	0.0662311	0	2	2	1	1	1	1	2	2	2	1	1	1	3	2	1	1	3	2	4	2
52	F	60 to 69	7	1	1	0.970283	1	5	5	5	5	5	5	5	5	5	5	5	5	5	5	5	5	5	5	5	5
53	M	60 to 69	10	1	1	0.971586	1	5	5	5	5	5	5	5	5	5	5	5	5	5	5	4	5	4	5	4	5
54	F	50 to 59	4	1	1	0.149999	0	1	1	1	1	1	1	3	2	1	2	1	1	1	1	1	1	2	2	1	1
55	F	50 to 59	4	1	1	0.937232	1	5	5	5	5	5	5	5	5	5	5	4	5	5	5	3	4	4	5	5	5
56	M	60 to 69	5	1	1	0.661263	1	4	4	5	5	5	5	1	4	5	5	4	4	5	5	1	4	4	5	5	5
57	M	60 to 69	10	1	1	0.957171	1	5	5	5	5	5	5	5	5	5	5	5	5	5	5	4	5	4	5	5	5
58	F	70 to 79	13	1	1	0.458942	1	3	3	2	3	1	1	1	4	4	5	1	1	1	1	1	2	3	3	1	2
59	M	60 to 69	15	1	1	0.992364	1	5	5	5	5	5	5	5	5	5	5	5	5	5	5	4	5	5	5	5	5
60	M	70 to 79	8	1	1	0.942376	1	5	5	5	5	5	5	5	5	5	5	2	3	5	5	4	5	4	5	5	5
61	M	70 to 79	10	1	1	0.902457	1	5	5	4	4	5	5	5	5	5	5	5	5	5	5	4	5	4	5	5	5
62	F	Below 30	3	1	1	0.265039	1	4	4	4	4	5	5	4	4	4	4	1	3	1	2	1	2	3	4	1	2
63	M	60 to 69	12	1	1	0.925668	1	4	5	4	4	5	5	5	5	4	5	1	4	1	5	3	4	1	3	5	5
64	M	70 to 79	7	1	1	0.577541	1	4	4	4	4	5	5	5	5	5	5	5	5	5	5	3	3	3	4	4	4
65	M	70 to 79	9	1	1	0.366402	1	3	4	5	5	2	2	4	5	4	5	1	1	3	3	2	2	1	1	5	4
66	F	50 to 59	6	1	1	0.952589	1	5	5	5	5	5	5	5	5	5	5	5	5	5	5	4	5	4	5	5	5
67	F	60 to 69	1	1	0	0.0930894	0	1	1	1	1	1	1	1	2	1	1	1	1	1	1	1	1	1	1	1	1
68	M	70 to 79	3	1	1	0.514546	1	4	4	4	4	5	5	4	5	4	5	4	4	5	5	2	3	4	4	2	3
69	M	50 to 59	4	1	0	0.344443	1	1	1	1	1	1	1	1	1	1	1	1	1	1	1	1	2	2	2	2	2
70	F	Below 30	7	1	0	0.079764	0	2	2	1	1	1	1	2	1	4	2	1	1	1	1	1	1	3	2	1	1
71	M	70 to 79	6	1	1	0.80621	1	4	4	4	4	5	5	5	5	4	5	4	4	4	5	3	4	3	4	5	5
72	M	80 or more	6	1	1	0.764424	1	4	4	4	4	5	5	4	5	4	5	4	4	5	5	4	4	4	5	5	5
73	F	70 to 79	21	1	1	0.942522	1	5	5	5	5	5	5	5	5	5	5	5	5	5	5	4	5	5	5	5	5
74	F	60 to 69	7	1	1	0.987613	1	5	5	5	5	5	5	5	5	5	5	5	5	5	5	4	5	5	5	5	5
75	F	70 to 79	3	1	1	0.113782	0	1	1	1	1	1	1	1	1	1	1	1	1	1	1	1	1	2	2	2	1
76	F	50 to 59	7	1	1	0.194354	1	3	2	3	3	1	1	1	1	4	3	2	2	1	1	1	1	2	3	1	1
77	M	50 to 59	NA	1	1	0.0761432	0	2	2	4	4	1	1	1	1	4	3	4	4	3	1	2	1	2	2	2	2
78	F	60 to 69	NA	1	1	0.97997	1	5	5	5	5	5	5	5	5	5	5	5	5	5	5	4	5	3	4	5	5
79	F	50 to 59	NA	1	0	0.0851247	0	1	1	3	2	2	1	2	1	2	1	2	2	4	1	2	1	4	4	2	1
80	M	Below 30	1	1	1	0.043499	0	3	2	5	5	5	3	3	2	4	3	4	4	1	1	2	1	3	2	2	1
101	M	80 or more	0	0	0	0.129333	0	2	2	3	2	1	1	3	2	3	2	1	1	3	1	2	2	1	1	5	2
102	M	60 to 69	7	0	0	0.12846	0	3	2	4	4	1	1	1	1	1	1	1	1	2	1	3	2	3	3	4	2
103	M	80 or more	2	0	0	0.0640597	0	2	2	4	4	1	1	1	1	3	1	2	1	4	3	4	2	2	1	3	2
104	M	80 or more	0	0	0	0.0473877	0	2	2	3	2	1	1	2	2	1	1	1	1	1	1	3	2	2	2	4	2
105	F	80 or more	0	0	0	0.511483	1	4	4	4	4	4	4	3	4	4	4	2	2	5	5	4	4	4	5	5	5
106	M	60 to 69	30	0	0	0.145815	0	1	1	1	1	1	1	1	1	1	1	1	1	1	1	1	1	2	2	1	1
107	M	70 to 79	0	0	0	0.119544	0	2	1	2	2	1	1	2	1	2	2	1	1	1	1	2	2	3	2	4	2
108	M	50 to 59	NA	0	0	0.285564	1	2	2	2	2	1	1	2	2	1	1	1	1	1	2	3	2	3	3	2	3
109	F	70 to 79	0	0	0	0.51587	1	3	4	3	3	2	2	4	5	2	4	1	2	3	3	3	3	4	4	3	4
110	F	80 or more	0	0	0	0.329109	1	3	3	4	4	3	2	3	3	4	3	4	4	1	2	3	2	3	4	2	3
111	F	50 to 59	1	0	0	0.031155	0	1	1	2	2	1	1	1	1	1	1	1	1	1	1	2	1	1	1	4	1
112	F	80 or more	1	0	0	0.0475897	0	2	2	3	2	1	1	2	2	2	1	1	1	1	1	3	1	2	1	2	1
113	M	80 or more	2	0	0	0.040388	0	2	1	2	1	1	1	1	1	1	1	1	1	1	1	2	1	2	1	2	1
114	M	70 to 79	1	0	0	0.201397	1	2	2	4	4	1	1	3	4	2	4	2	2	1	1	4	3	3	3	2	3
115	F	60 to 69	NA	0	0	0.069246	0	2	2	1	1	1	1	1	1	1	1	1	1	1	1	1	1	2	1	1	1
116	M	70 to 79	NA	0	0	0.900879	1	2	2	3	3	2	1	4	4	3	3	1	1	3	5	4	5	5	5	4	5
117	M	50 to 59	0	0	0	0.301518	1	2	3	3	3	1	1	1	2	1	4	2	1	1	1	3	2	2	3	4	3
118	M	70 to 79	1	0	0	0.270083	1	2	2	1	1	1	1	3	2	1	1	1	1	1	1	2	2	2	2	3	2
119	F	70 to 79	0	0	0	0.087905	0	2	2	3	2	1	1	1	1	2	1	1	1	2	1	4	2	1	1	2	2
120	M	60 to 69	3	0	0	0.332005	1	2	2	2	2	1	1	4	5	2	3	1	1	1	2	2	2	2	3	3	3
121	F	50 to 59	NA	0	0	0.0196186	0	2	1	3	2	1	1	1	1	3	2	3	3	1	1	2	1	2	1	2	2
122	M	50 to 59	4	0	0	0.00828168	0	2	2	3	2	1	1	2	1	2	1	2	2	1	1	2	1	3	2	2	1
123	F	70 to 79	2	0	0	0.114734	0	2	2	3	3	1	1	1	1	1	1	2	1	1	1	3	2	2	1	4	2
124	M	60 to 69	1	0	0	0.471732	1	3	3	4	4	4	4	4	4	4	5	2	1	1	3	4	3	3	3	4	4
125	M	50 to 59	4	0	0	0.0710712	0	1	1	2	2	1	1	2	1	3	2	2	1	1	1	2	1	2	2	2	2
126	F	60 to 69	0	0	0	0.111826	0	2	1	3	2	1	1	1	1	2	1	4	3	5	2	2	2	3	2	5	4
127	F	60 to 69	0	0	0	0.204544	1	2	2	3	3	1	1	3	4	2	3	1	1	1	1	4	3	3	4	4	2
128	F	50 to 59	14	0	0	0.227449	1	2	2	4	4	2	2	3	3	2	3	1	1	1	1	5	4	2	2	5	3
129	M	60 to 69	3	0	0	0.339236	1	2	2	3	3	1	1	4	3	1	3	1	1	2	2	1	2	3	4	3	2
130	F	60 to 69	2	0	0	0.0872357	0	3	2	2	2	1	1	2	1	3	2	1	1	1	1	1	1	2	3	4	2
131	M	50 to 59	1	0	0	0.0216845	0	2	2	3	3	1	1	3	2	1	1	1	1	1	1	3	2	3	3	1	1
132	F	70 to 79	3	0	0	0.0520654	0	2	2	2	2	1	1	1	1	2	1	1	1	1	1	3	1	2	1	3	2
133	M	70 to 79	8	0	0	0.218157	1	2	2	3	3	3	2	1	1	4	3	1	1	1	1	2	2	4	3	4	4
134	M	60 to 69	0	0	0	0.0520329	0	2	1	3	3	1	1	1	1	4	2	1	1	5	1	3	1	2	2	1	1
135	F	60 to 69	0	0	0	0.149544	0	1	1	2	2	1	1	1	1	1	1	1	1	1	1	3	2	1	1	2	2
136	F	60 to 69	2	0	0	0.950371	1	1	1	2	2	1	1	1	1	1	1	1	1	1	1	1	5	1	4	2	3
137	M	60 to 69	0	0	0	0.036883	0	2	2	3	2	1	1	3	2	1	1	2	1	1	1	3	2	2	1	4	1
138	F	60 to 69	3	0	0	0.0247429	0	1	1	2	2	1	1	3	2	1	1	4	2	1	1	3	1	2	3	2	1
139	M	60 to 69	1	0	0	0.134912	0	3	2	2	2	1	1	1	1	4	2	1	1	1	1	3	2	3	2	2	2
140	M	70 to 79	2	0	0	0.345568	1	3	3	4	4	1	1	3	4	2	4	5	5	1	4	2	2	4	4	5	5
141	F	60 to 69	0	0	0	0.0363891	0	1	1	2	2	1	1	1	1	1	1	1	1	1	1	2	1	2	1	1	1
142	F	80 or more	0	0	0	0.635858	1	4	4	2	3	1	1	5	5	3	4	2	3	3	4	4	4	4	4	4	5
143	M	60 to 69	3	0	0	0.0821161	0	1	1	2	2	1	1	1	1	1	1	1	1	2	1	2	1	1	1	4	3
144	M	50 to 59	0	0	0	0.260373	1	3	3	2	2	1	1	4	5	2	2	1	1	1	2	2	2	2	3	2	2
145	M	60 to 69	7	0	0	0.0241469	0	1	1	2	1	1	1	2	3	1	1	1	1	3	1	2	1	1	1	4	1
146	F	70 to 79	0	0	0	0.20292	1	2	2	3	3	1	1	1	3	2	2	4	3	5	3	3	2	2	2	4	4
147	M	60 to 69	NA	0	0	0.109083	0	2	1	4	4	5	5	4	4	4	2	2	1	1	1	4	1	3	3	1	1
148	M	60 to 69	0	0	0	0.0708842	0	3	2	3	2	1	1	2	2	2	1	1	1	1	1	4	2	2	1	4	2
149	F	50 to 59	1	0	0	0.0256983	0	1	1	2	2	1	1	1	1	1	1	1	1	1	1	1	1	3	2	1	1
150	M	60 to 69	2	0	0	0.851445	1	3	4	5	5	5	5	4	5	5	5	4	5	5	5	4	5	2	4	5	5
151	F	60 to 69	1	0	0	0.0100395	0	1	1	2	2	4	2	3	2	1	1	1	1	1	1	2	1	1	1	1	1
152	F	50 to 59	0	0	0	0.69007	1	2	2	3	3	1	1	1	1	1	2	1	1	1	1	2	4	2	3	1	2
153	F	60 to 69	1	0	0	0.0499083	0	2	1	4	4	1	1	4	2	1	1	2	1	3	1	2	1	3	2	4	2
154	M	60 to 69	1	0	0	0.39681	1	3	3	3	3	2	3	3	4	2	4	1	1	5	5	5	5	2	2	4	4
155	F	Below 30	4	0	0	0.00800936	0	2	2	2	2	2	1	1	1	1	1	1	1	1	1	1	1	2	1	1	1
156	F	80 or more	1	0	0	0.0405094	0	2	2	3	3	2	2	1	1	2	1	1	1	1	1	2	1	2	2	4	1
157	F	70 to 79	0	0	0	0.66842	1	5	5	4	4	2	2	3	4	4	5	1	3	5	5	2	4	4	5	4	4
158	F	70 to 79	0	0	0	0.137124	0	3	2	3	2	1	1	4	3	3	2	3	2	1	1	3	3	4	3	3	2
159	F	40 to 49	0	0	0	0.00971258	0	2	1	2	2	1	1	1	1	1	1	1	1	3	1	1	1	3	2	2	1
160	M	Below 30	NA	0	0	0.0979616	0	1	1	1	1	1	1	1	1	1	1	1	1	1	1	1	1	2	2	1	1
161	M	80 or more	3	0	0	0.606998	1	3	4	2	3	1	2	4	5	2	4	1	1	2	5	4	4	4	5	4	4
162	M	80 or more	0	0	0	0.864718	1	2	2	2	2	1	1	2	2	2	2	1	1	1	1	4	4	2	3	1	1
163	M	40 to 49	0	0	0	0.0229562	0	1	1	3	2	1	1	2	1	2	2	3	3	1	1	4	2	2	2	4	3
164	F	70 to 79	1	0	0	0.576381	1	2	2	3	3	2	1	3	2	2	2	1	1	1	1	2	3	3	4	3	3
165	M	70 to 79	22	0	0	0.701628	1	3	4	3	3	3	3	4	5	4	5	3	3	5	5	5	4	5	5	5	5
166	F	70 to 79	1	0	0	0.698316	1	2	2	2	2	1	1	2	1	2	2	1	1	1	4	1	4	2	3	2	4
167	M	70 to 79	1	0	0	0.39605	1	3	3	3	3	1	2	4	4	4	4	2	2	5	5	4	4	4	4	4	4
168	M	80 or more	2	0	0	0.38933	1	4	4	4	4	1	3	4	4	4	4	2	2	5	5	5	4	5	5	5	4
169	F	70 to 79	0	0	0	0.666885	1	4	4	4	4	4	4	5	5	3	4	2	2	3	3	4	4	3	4	5	5
170	F	60 to 69	3	0	0	0.32745	1	3	2	4	4	1	1	3	4	3	3	2	2	5	5	5	5	2	3	5	5
171	M	50 to 59	1	0	0	0.761939	1	4	5	4	4	5	5	5	5	4	5	4	4	5	5	5	5	5	5	4	5
172	F	40 to 49	1	0	0	0.0482676	0	2	2	2	2	2	2	3	2	3	2	1	1	1	1	2	1	1	1	1	1
173	M	80 or more	4	0	0	0.187721	1	2	2	1	1	1	1	3	2	2	2	1	1	1	1	3	2	2	2	2	2
174	F	70 to 79	1	0	0	0.0919594	0	2	2	2	2	1	1	1	1	2	1	1	1	1	1	2	1	2	1	2	2
175	F	70 to 79	2	0	0	0.209908	1	3	2	3	3	1	1	1	1	1	3	1	1	1	1	2	2	3	3	1	1
176	M	40 to 49	0	0	0	0.0750616	0	2	2	2	2	1	1	3	2	2	1	1	1	3	1	4	1	3	2	4	3
177	M	70 to 79	0	0	0	0.88466	1	3	4	3	4	2	4	4	4	3	4	4	4	5	5	5	5	3	4	2	5
178	M	80 or more	2	0	0	0.449022	1	2	2	2	2	1	1	2	1	1	1	2	2	5	3	3	3	4	4	3	3
179	F	70 to 79	0	0	0	0.0840834	0	3	2	2	2	1	1	1	1	3	2	1	1	1	1	2	1	4	3	1	1
180	M	60 to 69	1	0	0	0.31651	1	3	3	4	4	2	2	4	4	4	4	3	3	5	5	4	4	5	4	5	5
181	F	70 to 79	2	0	0	0.579236	1	3	4	3	3	1	3	4	5	2	3	2	2	4	5	4	4	5	5	4	4
182	M	50 to 59	4	0	0	0.306525	1	2	2	2	3	1	1	4	4	2	2	1	1	4	5	4	3	2	2	2	3
183	F	60 to 69	0	0	0	0.0672253	0	2	2	2	2	1	1	3	4	2	1	2	1	1	1	2	1	2	1	2	2
184	F	80 or more	NA	0	0	0.550868	1	3	3	2	2	1	1	4	5	3	3	2	2	5	5	4	4	5	5	2	4
185	F	50 to 59	0	0	0	0.0359649	0	2	2	2	2	1	1	1	1	2	1	1	1	1	1	2	1	2	1	3	2
186	M	60 to 69	0	0	0	0.0182449	0	1	1	3	2	1	1	1	1	2	2	1	1	1	1	2	1	2	1	3	1
187	F	70 to 79	6	0	0	0.0930018	0	3	2	3	2	1	1	1	1	2	1	1	1	1	1	4	3	2	2	4	2
188	M	Below 30	0	0	0	0.0219506	0	1	1	1	1	1	1	1	1	1	1	1	1	1	1	2	1	3	2	1	1
189	F	40 to 49	0	0	0	0.265477	1	2	2	4	4	1	1	4	5	2	2	1	3	1	3	2	2	3	4	2	2
190	F	70 to 79	1	0	0	0.527198	1	3	3	2	2	1	1	4	4	3	4	3	4	5	5	4	4	4	5	4	4
191	M	40 to 49	1	0	0	0.0474789	0	1	1	1	1	1	1	2	2	1	1	1	1	1	1	2	1	2	2	1	1
192	F	80 or more	1	0	0	0.834826	1	2	3	2	2	2	2	3	3	2	4	2	2	5	5	4	5	3	4	4	5
